# Supplementary material for: Analysis of the Equilibrium Distribution of Ligands in Heterogeneous Media–Approaches and Pitfalls
Source: Int J Mol Sci. 2022 Aug 28;23(17):9757. doi: 10.3390/ijms23179757 (PMC9478965; doi:10.3390/ijms23179757)
Supplement: Supplementary file 1 [file ijms-23-09757-s001.zip]

Archive with 1 entries (1 files):
- ijms-1869751-supplementary.pdf
